# Supplementary material for: Secukinumab for Treatment of Plaque Psoriasis in Real-World Clinical Practice in Spain: A Literature Review
Source: J Clin Med. 2025 Jan 13;14(2):478. doi: 10.3390/jcm14020478 (PMC11766143; doi:10.3390/jcm14020478)
Supplement: Supplementary file 1 [file jcm-14-00478-s001.zip]

Archive with 1 entries (1 files):
- jcm-3402507-supplementary.pdf
